# Supplementary material for: In-vivo assessment of retinal vessel diameters and observer variability in mice: A methodological approach
Source: PLoS One. 2022 Jul 21;17(7):e0271815. doi: 10.1371/journal.pone.0271815 (PMC9302806; doi:10.1371/journal.pone.0271815)
Supplement: S1 Dataset — (XLSX) [file pone.0271815.s002.xlsx]

## Sheet: Sheet1
ID	sex	age	body mass	CRAE_nf_CL1	CRVE_nf_CL1	CRAE_nf_CL2	CRVE_nf_CL2	CRAE_nf_CL3	CRVE_nf_CL3	CRAE_f_CL1	CRVE_f_CL1	CRAE_f_CL2	CRVE_f_CL2	CRAE_f_CL3	CRVE_f_CL3	CRAE_nf_LS1	CRVE_nf_LS1	CRAE_nf_LS2	CRVE_nf_LS2	CRAE_nf_LS3	CRVE_nf_LS3	CRAE_f_LS1	CRVE_f_LS1	CRAE_f_LS2	CRVE_f_LS2	CRAE_f_LS3	CRVE_f_LS3
6784	male	15	29.5	75.5312	103.1	77.6534	105.161	78.8811	104.091	84.7447	106.67	83.6865	105.084	83.7352	103.955	78.613	101.875	84.781	102.624	82.2174	99.9563	82.5329	105.251	84.6654	104.653	83.941	101.509
6785	male	15	32.2	76.4366	96.1385	75.4482	94.5065	76.9253	98.3296	80.5541	100.792	81.1053	101.466	81.4344	101.892	82.5709	99.3994	82.9244	98.6288	78.0875	98.3861	81.0452	99.1866	81.4535	99.8685	81.4478	100.236
6786	male	15	33.4	80.8644	100.352	79.6336	100.009	82.3667	101.107	79.9015	103.133	79.5704	103.196	81.1003	105.226	75.9707	101.189	83.8234	102.766	81.9392	101.604	80.664	103.602	80.473	103.416	81.4411	105.598
6787	male	15	31.4	66.9214	99.3168	67.3635	99.5969	67.4508	96.7817	77.2693	106.839	77.3491	107.468	77.3232	107.611	66.5339	98.7737	68.8531	100.173	67.7974	95.821	77.3173	106.937	77.3811	107.489	77.4495	107.376
6788	male	15	34.3	68.762	92.9004	71.0582	94.2577	69.117	98.998	76.4535	94.3254	77.3193	93.993	77.7495	94.9324	77.8058	95.6029	82.4794	93.7649	82.6628	98.881	77.3102	94.4145	77.4419	93.935	77.3148	95.1914
6789	male	15	32.7	81.7767	102.828	75.7154	101.14	73.0952	98.8883	85.4093	108.767	85.0958	109.151	84.7709	108.915	84.1056	104.883	85.0541	107.297	78.0181	107.735	86.0389	108.315	84.9805	108.576	84.9405	109.24
6790	male	15	31.7	74.1504	95.6582	78.8502	95.1357	77.5754	96.4809	86.5374	106.034	86.2011	106.335	86.1292	106.663	79.3873	96.3543	78.668	96.1331	79.5706	98.1704	86.4961	106.107	86.407	106.165	86.4544	106.003
6792	male	15	32.5	77.599	106.118	80.3879	103.662	78.2735	100.868	84.6895	107.663	84.8398	107.636	85.6546	107.93	78.9222	108.118	79.741	105.288	76.5016	102.299	85.1592	107.972	85.2294	108.229	85.5727	107.987
