# Supplementary material for: In-vivo assessment of retinal vessel diameters and observer variability in mice: A methodological approach
Source: PLoS One. 2022 Jul 21;17(7):e0271815. doi: 10.1371/journal.pone.0271815 (PMC9302806; doi:10.1371/journal.pone.0271815)
Supplement: S2 Dataset — (XLSX) [file pone.0271815.s003.xlsx]

## Sheet: Tabelle1
Name	First Name	Session Date_1	Eye_1	Image_1	Comment_1	CRAE_f_1	ARICnArteries_7	CRVE_f_1	ARICnVeins_7	AVR_f_1	Name	First Name	Session Date_3	Eye_3	Image_3	Comment_3	CRAE_f_2	ARICnArteries_7	CRVE_f_2	ARICnVeins_7	AVR_f_2	Name	First Name	Session Date_2	Eye_2	Image_2	Comment_2	CRAE_nf_1	ARICnArteries_2	CRVE_nf_1	ARICnVeins_2	AVR_nf_1	Name	First Name	Session Date_4	Eye_4	Image_4	Comment_4	CRAE_nf_2	ARICnArteries_4	CRVE_nf_2	ARICnVeins_4	AVR_nf_2
CHR	6792	2018-05-05 10:31:42	L	20	f_A_LS_1.Pre	85.1592	7	107.972	7	0.788717	CHR	6792	2018-05-05 10:31:42	L	20	Intraobserver_f_LS	84.405	7	107.322	7	0.786467	CHR	6792	2018-05-05 10:31:42	L	11	nf_C_LS_1.pre	78.9222	6	108.118	6	0.729961	CHR	6792	2018-05-05 10:31:42	L	11	Intraobserver_nf_LS	78.082	6	106.64	6	0.732199
CHR	6784	2018-05-05 12:09:57	L	44	f_A_LS_1.Pre	82.5329	8	105.251	6	0.784155	CHR	6784	2018-05-05 12:09:57	L	44	Intraobserver_f_LS	82.3629	8	105.564	6	0.780218	CHR	6784	2018-05-05 12:09:57	L	17	nf_B_LS_1.pre	83.3291	6	101.875	5	0.817955	CHR	6784	2018-05-05 12:09:57	L	17	Intraobserver_nf_LS	88.3183	6	101.14	5	0.873231
CHR	6785	2018-05-05 11:29:16	L	29	f_A_LS_1.Pre	81.0452	7	99.1866	5	0.817098	CHR	6785	2018-05-05 11:29:16	L	29	Intraobserver_f_LS	81.0499	7	101.26	6	0.800413	CHR	6785	2018-05-05 11:29:16	L	5	nf_C_LS_1.Pre	82.5709	6	99.3994	5	0.830698	CHR	6785	2018-05-05 11:29:16	L	5	Intraobserver_nf_LS	124.623	6	101.546	5	1.22726
CHR	6786	2018-05-05 11:39:13	L	26	f_A_LS_1.Pre	80.664	6	103.602	6	0.778594	CHR	6786	2018-05-05 11:39:13	L	26	Intraobserver_f_LS	79.9883	6	104.074	6	0.768575	CHR	6786	2018-05-05 11:39:13	L	2	nf_C_LS_1.Pre	75.9707	6	101.189	6	0.750777	CHR	6786	2018-05-05 11:39:13	L	2	Intraobserver_nf_LS	79.3522	6	100.665	6	0.788278
CHR	6787	2018-05-05 11:56:46	L	30	f_A_LS_3.Pre	77.4495	6	107.376	5	0.721294	CHR	6787	2018-05-05 11:56:46	L	30	Intraobserver_f_LS	77.4152	6	107.929	5	0.71728	CHR	6787	2018-05-05 11:56:46	L	9	nf_B_LS_pre1	66.5339	6	98.7737	5	0.673599	CHR	6787	2018-05-05 11:56:46	L	9	Intraobserver_nf_LS	65.9306	5	99.2337	5	0.664397
CHR	6788	2018-05-05 10:55:27	L	36	f_A_LS_1.Pre	77.3102	5	94.4145	4	0.818839	CHR	6788	2018-05-05 10:55:27	L	36	Intraobserver_f_LS	77.2249	5	94.5046	4	0.817155	CHR	6788	2018-05-05 10:55:27	L	4	nf_C_LS_1.Pre	77.8058	6	95.6029	4	0.813844	CHR	6788	2018-05-05 10:55:27	L	4	Intraobserver_nf_LS	90.7857	6	95.5344	4	0.950293
CHR	6789	2018-05-05 11:00:43	L	24	f_A_LS_1.Pre	86.0389	5	108.315	5	0.794337	CHR	6789	2018-05-05 11:00:43	L	24	intraobserver_f_LS	85.9471	5	108.528	5	0.791937	CHR	6789	2018-05-05 11:00:43	L	1	nf_C_LS_1.Pre	84.1056	5	104.883	5	0.801897	CHR	6789	2018-05-05 11:00:43	L	1	intraobserver_nf_LS	88.0856	5	112.323	5	0.784219
CHR	6790	2018-05-05 11:14:16	L	40	f_A_LS_1.Pre	86.4961	7	106.107	6	0.815177	CHR	6790	2018-05-05 11:14:16	L	40	intraobserver_f_LS	86.2735	7	105.984	6	0.814025	CHR	6790	2018-05-05 11:14:16	L	15	nf_C_LS_1.Pre	79.3873	7	96.3543	6	0.82391	CHR	6790	2018-05-05 11:14:16	L	15	intraobserver_nf_LS	86.6815	7	97.2266	6	0.891541
CHR	6792	2018-05-05 10:31:42	L	22	f_A_LS_2.Pre	85.2294	7	108.229	7	0.787492	CHR	6792	2018-05-05 10:31:42	L	22	Intraobserver_f_LS	84.8336	7	107.983	7	0.78562	CHR	6792	2018-05-05 10:31:42	L	10	nf_C_LS_2.pre	79.741	6	105.288	6	0.757358	CHR	6792	2018-05-05 10:31:42	L	10	Intraobserver_nf_LS	77.6961	6	107.154	6	0.725086
CHR	6784	2018-05-05 12:09:57	L	45	f_A_LS_2.Pre	82.7607	8	104.653	6	0.790808	CHR	6784	2018-05-05 12:09:57	L	45	Intraobserver_f_LS	81.8736	8	105.236	6	0.777999	CHR	6784	2018-05-05 12:09:57	L	18	nf_B_LS_2.pre	84.781	6	102.624	5	0.826132	CHR	6784	2018-05-05 12:09:57	L	18	Intraobserver_nf_LS	83.2739	6	110.955	5	0.75052
CHR	6785	2018-05-05 11:29:16	L	30	f_A_LS_2.Pre	81.4535	7	99.8685	5	0.815607	CHR	6785	2018-05-05 11:29:16	L	30	Intraobserver_f_LS	81.6063	7	101.453	6	0.804374	CHR	6785	2018-05-05 11:29:16	L	6	nf_C_LS_2.Pre	82.9244	6	98.6288	5	0.840773	CHR	6785	2018-05-05 11:29:16	L	6	Intraobserver_nf_LS	84.8424	6	100.721	5	0.842351
CHR	6786	2018-05-05 11:39:13	L	27	f_A_LS_2.Pre	80.473	6	103.416	6	0.778147	CHR	6786	2018-05-05 11:39:13	L	27	Intraobserver_f_LS	80.3297	6	104.164	6	0.771181	CHR	6786	2018-05-05 11:39:13	L	3	nf_C_LS_2.Pre	83.8234	6	102.766	6	0.81567	CHR	6786	2018-05-05 11:39:13	L	3	Intraobserver_nf_LS	76.5958	6	101.14	6	0.757326
CHR	6787	2018-05-05 11:56:46	L	29	f_A_LS_2.Pre	77.3811	6	107.489	5	0.719897	CHR	6787	2018-05-05 11:56:46	L	29	Intraobserver_f_LS	77.2912	6	107.833	5	0.716765	CHR	6787	2018-05-05 11:56:46	L	10	nf_B_LS_pre2	68.8531	6	100.173	5	0.68734	CHR	6787	2018-05-05 11:56:46	L	10	Intraobserver_nf_LS	67.9053	5	101.373	5	0.669854
CHR	6788	2018-05-05 10:55:27	L	35	f_A_LS_2.Pre	77.4419	5	93.935	4	0.82442	CHR	6788	2018-05-05 10:55:27	L	35	Intraobserver_f_LS	77.1294	5	94.0878	4	0.819759	CHR	6788	2018-05-05 10:55:27	L	6	nf_C_LS_2.Pre	82.4794	6	93.7649	4	0.879641	CHR	6788	2018-05-05 10:55:27	L	6	Intraobserver_nf_LS	87.3115	6	91.6918	4	0.952228
CHR	6789	2018-05-05 11:00:43	L	27	f_A_LS_2.Pre	84.9805	5	108.576	5	0.782681	CHR	6789	2018-05-05 11:00:43	L	27	intraobserver_f_LS	85.1845	5	108.534	5	0.784867	CHR	6789	2018-05-05 11:00:43	L	7	nf_C_LS_2.Pre	85.0541	5	107.297	5	0.7927	CHR	6789	2018-05-05 11:00:43	L	7	intraobserver_nf_LS	88.7357	5	108.025	5	0.821434
CHR	6790	2018-05-05 11:14:16	L	42	f_A_LS_2.Pre	86.407	7	106.165	6	0.813895	CHR	6790	2018-05-05 11:14:16	L	42	intraobserver_f_LS	85.6338	7	105.667	6	0.810409	CHR	6790	2018-05-05 11:14:16	L	16	nf_C_LS_2.Pre	78.668	7	96.1331	6	0.818323	CHR	6790	2018-05-05 11:14:16	L	16	intraobserver_nf_LS	87.1421	7	94.8221	6	0.919006
CHR	6792	2018-05-05 10:31:42	L	24	f_A_LS_3.Pre	85.5727	7	107.987	7	0.792438	CHR	6792	2018-05-05 10:31:42	L	24	Intraobserver_f_LS	85.4094	7	108.178	7	0.789528	CHR	6792	2018-05-05 10:31:42	L	9	nf_B_LS_3.Pre	76.5016	6	102.299	6	0.747827	CHR	6792	2018-05-05 10:31:42	L	9	Intraobserver_nf_LS	74.8418	6	102.747	6	0.72841
CHR	6784	2018-05-05 12:09:57	L	46	f_A_LS_3.Pre	82.264	8	104.646	6	0.786121	CHR	6784	2018-05-05 12:09:57	L	46	Intraobserver_f_LS	81.8504	8	104.6	6	0.782512	CHR	6784	2018-05-05 12:09:57	L	19	nf_B_LS_3.pre	82.2174	6	99.9563	5	0.822534	CHR	6784	2018-05-05 12:09:57	L	19	Intraobserver_nf_LS	83.0494	6	101.711	5	0.816523
CHR	6785	2018-05-05 11:29:16	L	32	f_A_LS_3.Pre	81.4478	7	100.236	5	0.81256	CHR	6785	2018-05-05 11:29:16	L	32	Intraobserver_f_LS	81.1124	7	101.976	6	0.795406	CHR	6785	2018-05-05 11:29:16	L	11	nf_C_LS_3.Pre	78.0875	6	98.3861	5	0.793684	CHR	6785	2018-05-05 11:29:16	L	11	Intraobserver_nf_LS	101.671	6	98.8131	5	1.02893
CHR	6786	2018-05-05 11:39:13	L	29	f_A_LS_3.Pre	81.4411	6	105.598	6	0.771237	CHR	6786	2018-05-05 11:39:13	L	29	Intraobserver_f_LS	81.2021	6	106.305	6	0.763863	CHR	6786	2018-05-05 11:39:13	L	7	nf_C_LS_3.Pre	81.9392	6	101.604	6	0.806459	CHR	6786	2018-05-05 11:39:13	L	7	Intraobserver_nf_LS	79.9866	6	101.34	6	0.789287
