# Supplementary material for: In-vivo assessment of retinal vessel diameters and observer variability in mice: A methodological approach
Source: PLoS One. 2022 Jul 21;17(7):e0271815. doi: 10.1371/journal.pone.0271815 (PMC9302806; doi:10.1371/journal.pone.0271815)
Supplement: S3 Dataset — (XLSX) [file pone.0271815.s004.xlsx]

## Sheet: Sheet1
Timepoint after injection in minutes	CRAE	CRVE
01:00:00	92.4101	130.334
01:30:00	96.7363	131.174
02:00:00	102.512	130.704
02:30:00	99.1622	125.213
03:00:00	91.0041	121.625
03:30:00	92.0323	125.625
04:00:00	91.2608	124.735
04:30:00	90.9369	125.852
05:00:00	89.6083	124.152
05:30:00	90.6171	124.986
06:00:00	89.315	124.267
06:30:00	89.3294	124.138
07:00:00	88.0126	126.02
07:30:00	86.1685	122.711
08:00:00	84.8851	121.851
08:30:00	85.1135	123.077
09:00:00	85.4889	123.333
09:30:00	86.2243	123.799
10:00:00	85.563	123.556
10:30:00	85.6471	123.832
11:00:00	84.8924	123.748
11:30:00	86.5787	123.709
12:00:00	86.0849	122.998
12:30:00	85.3636	123.14
13:00:00	85.7404	122.661
13:30:00	84.924	123.217
14:00:00	86.6876	124.473
14:30:00	86.1376	124.12
15:00:00	86.3162	124.89
